# Supplementary material for: Cytotoxic and anticancer properties of the Malaysian mangrove pit viper (Trimeresurus purpureomaculatus) venom and its disintegrin (purpureomaculin)
Source: J Venom Anim Toxins Incl Trop Dis. 2020 Jul 17;26:e20200013. doi: 10.1590/1678-9199-JVATITD-2020-0013 (PMC7375409; doi:10.1590/1678-9199-JVATITD-2020-0013)
Supplement: Additional file 1. [file 1678-9199-jvatitd-26-e20200013-s1.xlsx]

## Sheet: Legend
J Venom Anim Toxins incl Trop Dis
https://doi.org/10.1590/1678-9199-JVATITD-2020-0013
Supplementary Material to "Cytotoxic and anticancer properties of the Malaysian mangrove pit viper (Trimeresurus purpureomaculatus) venom and its disintegrin (purpureomaculin)"

## Sheet: Fraction 1
Additional file 1. LC-MS/MS of purpureomaculin isolated from Malaysian Trimeresurus purpureomaculatus venom (Fraction 1).
Peak	Spectra detected	Distinct spectra	Distinct summed MS/MS search score	Protein name	Species	Database accession	z	Score	Fwd-Rev score	SPI (%)	Sequence	RT (min)	m/z Measured (Da)	Spectral intensity
Fraction 1
1	8	5	78.97	Zinc metalloproteinase/disintegrin	Trimeresurus purpureomaculatus	CL53.Contig5_CP	3	21.67	21.67	87.6	(K)LLPGAQCGEGLCCDQCSFMK(K)	14.93	777.669	18500000
							2	20.44	20.44	85.9	(R)GDDLDDYCNGISAGCPR(N)	12.33	942.878	64600000
							2	19.67	19.67	88.1	(R)GDDLDDYCNGISAGCPR(N)	12.33	942.881	64600000
							3	19.56	13.46	96.5	(R)ARGDDLDDYCNGISAGCPR(N)	11.23	704.637	11900000
							3	17.3	17.3	70.9	(K)LLPGAQCGEGLCCDQCSFMKK(G)	14.13	820.365	228000
							3	15.79	15.79	77.9	(R)GDDLDDYCNGISAGCPR(N)	12.33	628.926	40700000
							3	13.13	13.13	71.6	(R)GDDLDDYCNGISAGCPR(N)	12.33	628.923	40700000
							2	12.92	12.92	74.4	(R)ARGDDLDDYCNGISAGCPR(N)	11.35	1056.45	1310000
